# Supplementary material for: Baseline Characteristics Associated with Hypoglossal Nerve Stimulation Treatment Outcomes in Patients with Obstructive Sleep Apnea: A Systematic Review
Source: Life (Basel). 2024 Sep 7;14(9):1129. doi: 10.3390/life14091129 (PMC11433192; doi:10.3390/life14091129)
Supplement: Supplementary file 1 [file life-14-01129-s001.zip]

Archive with 1 entries (1 files):
- life-3161802-supplementary.pdf
